# Supplementary material for: Design, Synthesis and Molecular Modeling of Pyrazolo[1,5-a]pyrimidine Derivatives as Dual Inhibitors of CDK2 and TRKA Kinases with Antiproliferative Activity
Source: Pharmaceuticals (Basel). 2024 Dec 10;17(12):1667. doi: 10.3390/ph17121667 (PMC11678221; doi:10.3390/ph17121667)
Supplement: Supplementary file 1 [file pharmaceuticals-17-01667-s001.zip]

Archive with 1 entries (1 files):
- pharmaceuticals-3317802-supplementary.pdf
